# Supplementary material for: Identification of the glutamine synthetase (GS) gene family in four wheat species and functional analysis of Ta4D.GSe in Arabidopsis thaliana
Source: Plant Mol Biol. 2022 Jun 18;110(1-2):93–106. doi: 10.1007/s11103-022-01287-4 (PMC9468116; doi:10.1007/s11103-022-01287-4)
Supplement: Supplementary file 1 — Supplementary file1 (XLSX 26 kb) [file 11103_2022_1287_MOESM1_ESM.xlsx]

## Sheet: Table S1
Table S1 Primers used in the present study.
Primer name	Primer Sequence (5'-3')	Aim for
Ta4A.GSe-qRT-PCR	F: TCCCAACAACACCTCTCCCTCCGCT R: TTCTTCTTCTTCTTCCCCCGGTCG	qRT-PCR
Ta4B.GSe-qRT-PCR	F: AGAGCTACCATTTGCCACTACAACA R: AGACATGGCGGATGCCGGCGTGCTG	qRT-PCR
Ta4D.GSe-qRT-PCR	F: TTCCAAGAACACCTCTCCCTTCCCT R: TTCTTCTTCTTCCCGGAGCCGGAG	qRT-PCR
Ta4D.GSe	F: CAAAGCCCACCAACCTTTCG R: CTTTCCCGGCCAAACCTAGT	DNA cloning
Ta4D.GSe-PBI	F: GAGAACACGGGGGACTCTAGAATGTCTCCGCTCGCCGAC R: AAACGAACGGCCAGTGGAATTCCTACTTGCCATTGGAGAGGCC	Vector construction of PBI121
Ta4D.GSe-pLGY	F: TCTAGAGGATCCCCGGGTACCATGTCTCCGCTCGCCGAC R: TTCGAGCTCTCTAGAACTAGTCTACTTGCCATTGGAGAGGCC	Vector construction of pLGY-02
Ta4D.GSe-GFP	F: CCAAATCGACTCTAGTCTAGAATGTCTCCGCTCGCCGAC R: GCCCTTGCTCACCATGGTACCCTTGCCATTGGAGAGACCGG	Vector construction of Super1300-GFP
β-actin	F: TGCTATCCTTCGTTTGGACCTT R: AGCGGTTGTTGTGAGGGAGT	qRT-PCR

## Sheet: Table S2
Table S2 List of GS genes identified in four wheat species
Gene name	Gene ID	Subgroup	Chromosome	Position start	Position end
Aet1D.GSm1	AET1Gv20368100.2	GSm1 (Homologous gene of Microorganism GS1)	1D	201970218	201978988
Aet4D.GSe	AET4Gv20094400.1	GSe	4D	24756801	24760166
Aet4D.GSr	AET4Gv20601300.11	GSr	4D	411225335	411228092
Aet6D.GS1	AET6Gv20743700.1	GS1	6D	409968607	409972478
Aet6D.GSm1	AET6Gv20169200.31	GSm1 (Homologous gene of Microorganism GS1)	6D	41309124	41320478
Aet6D.GSr	AET6Gv20470300.3	GSr	6D	192346670	192348828
Ta1A.GSm1	TraesCS1A02G143000.1	GSm1 (Homologous gene of Microorganism GS1)	1A	245518573	245527595
Ta1B.GSm1	TraesCS1B02G158600.1	GSm1 (Homologous gene of Microorganism GS1)	1B	269041179	269054424
Ta1D.GSm1	TraesCS1D02G141800.1	GSm1 (Homologous gene of Microorganism GS1)	1D	196470992	196479696
Ta2A.GS2	TraesCS2A02G500400.1	GS2	2A	729293649	729297303
Ta2B.GS2	TraesCS2B02G528300.1	GS2	2B	722629776	722634436
Ta2D.GS2	TraesCS2D02G500600.1	GS2	2D	595161545	595165983
Ta4A.GSe	TraesCS4A02G266900.1	GSe	4A	579428158	579431177
Ta4A.GSr	TraesCS4A02G063800.1	GSr	4A	60668121	60671232
Ta4B.GSe	TraesCS4B02G047400.1	GSe	4B	34722272	34725256
Ta4B.GSr	TraesCS4B02G240900.1	GSr	4B	499898695	499901767
Ta4D.GSe	TraesCS4D02G047400.1	GSe	4D	22946578	22949866
Ta4D.GSr	TraesCS4D02G240700.1	GSr	4D	403145655	403148815
Ta6A.GS1	TraesCS6A02G298100.2	GS1	6A	531394366	531398363
Ta6B.GS1	TraesCS6B02G327500.1	GS1	6B	577183711	577187787
Ta6D.GSm1	TraesCS6D02G065600.1	GSm1 (Homologous gene of Microorganism GS1)	6D	32058028	32073111
Td1A.GSm1	TRIDC1AG021640.1	GSm1 (Homologous gene of Microorganism GS1)	1A	248249961	248259415
Td1B.GSm1	TRIDC1BG025770.5	GSm1 (Homologous gene of Microorganism GS1)	1B	265303604	265316722
Td2B.GS2	TRIDC2BG076090.1	GS2	2B	718461342	718465823
Td4A.GSe	TRIDC4AG041670.2	GSe	4A	572714914	572717939
Td4A.GSr	TRIDC4AG008800.5	GSr	4A	60461197	60463762
Td4B.GSe	TRIDC4BG007380.7	GSe	4B	33051999	33054804
Td4B.GSr	TRIDC4BG042280.3	GSr	4B	505937118	505938550
Td6A.GS1	TRIDC6AG045200.3	GS1	6A	531342207	531343666
Td6B.GS1	TRIDC6BG052800.5	GS1	6B	561464162	561467979
Tu1A.GSm1	TuG1812G0195861400.01.T02	GSm1 (Homologous gene of Microorganism GS1)	1A	253795126	253803519
Tu2A.GS2	TuG1812G0205340600.01.T06	GS2	2A	714725058	714730412
Tu4A.GSr	TuG1812G0410057100.01.T02	GSr	4A	527849981	527853219
Tu6A.GS1	TuG1812G0615480200.01.T03	GS1	6A	496496816	496500540
TuUn.GSe	TuG1812S0003369600.01.T01	GSe	Un	148067524	148070750

## Sheet: Table S3
Table S3. Information about the GS genes in various plants
Species	Gene name	Accession number/Locus name	CDS
Oryza sativa	Os-GS2	CAA32462.1	>CAA32462.1 MAQAVVPAMQCQVGAVRARPAAAAAAAGGRVWGVRRTGRGTSGFRVMAVSTETTGVVTRMEQLLNMDTTP FTDKIIAEYIWVGGTGIDLRSKSRTISKPVEDPSELPKWNYDGSSTGQAPGEDSEVILYPQAIFKDPFRG GNNILVMCDTYTPAGEPIPTNKRNRAAQVFSDPKVVSQVPWFGIEQEYTLLQRDVNWPLGWPVGGYPGPQ GPYYCAVGSDKSFGRDISDAHYKACLYAGINISGTNGEVMPGQWEYQVGPSVGIEAGDHIWISRYILERI TEQAGVVLTLDPKPIQGDWNGAGCHTNYSTKSMREDGGFEVIKKAILNLSLRHDLHISAYGEGNERRLTG LHETASIDNFSWGVANRGCSIRVGRDTEAKGK…
	Os-Gln1.1	CAA32461.1	>CAA32461.1 MASLTDLVNLNLSDTTEKIIAEYIWIGGSGMDLRSKARTLSGPVTDPSKLPKWNYDGSSTGQAPGEDSEV ILYPQAIFKDPFRKGNNILVMCDCYTPAGEPIPTNKRHNAAKIFSSPEVASEEPWYGIEQEYTLLQKDIN WPLGWPVGGFPGPQGPYYCGIGADKSFGRDIVDSHYKACLYAGINISGINGEVMPGQWEFQVGPSVGISA GDQVWVARYILERITEIAGVVVSFDPKPIPGDWNGAGAHTNYSTKSMRNDGGYEIIKSAIEKLKLRHKEH ISAYGEGNERRLTGRHETADINTFSWGVANRGASVRVGRETEQNGKGYFEDRRPASNMDPYIVTSMIAET TIIWKP
	Os-Gln1.2	CAA32460.1	>CAA32460.1 MANLTDLVNLNLSDCSDKIIAEYIWVGGSGIDLRSKARTVKGPITDVSQLPKWNYDGSSTGQAPGEDSEV ILYPQAIFKDPFRRGDNILVMCDCYTPQGEPIPTNKRHSAAKIFSHPDVVAEVPWYGIEQEYTLLQKDVN WPLGWPVGGFPGPQGPYYCAAGAEKAFGRDIVDAHYKACIYAGINISGINGEVMPGQWEFQVGPSVGIAA ADQVWVARYILERVTEVAGVVLSLDPKPIPGDWNGAGAHTNFSTKSMREPGGYEVIKKAIDKLALRHKEH IAAYGEGNERRLTGRHETADINTFKWGVANRGASIRVGRDTEKEGKGYFEDRRPASNMDPYVVTGMIAET TLLWKQN
	Os-Gln1.3	AAK18848.1	>AAK18848.1 MSSSLLTDLVNLDLSESTDKVIAEYIWVGGTGMDVRSKARTLSGPVDDPSKLPKWNFDGSSTGQATGDDS EVILHPQAIFRDPFRKGKNILVMCDCYAPNGEPIPTNNRYNAARIFSHPDVKAEEPWYGIEQEYTLLQKH INWPLGWPLGGYPGPQGPYYCAAGADKSYGRDIVDAHYKACLFAGINISGINAEVMPGQWEFQIGPVVGV SAGDHVWVARYILERITEIAGVVVSFDPKPIPGDWNGAGAHTNYSTKSMRSNGGYEVIKKAIKKLGMRHR EHIAAYGDGNERRLTGRHETADINNFVWGVANRGASVRVGRDTEKDGKGYFEDRRPASNMDPYLVTAMIA ETTILWEPSHGHGHGQSNGK
Zea mays	Zm-GS2	CAA46724.1	>CAA46724.1 MAQAVVPAMQCRVGVKAAAGRVWSAGRTRTGRGGASPGFKVMAVSTGSTGVVPRLEQLLNMDTTPYTDKV IAEYIWVGGSGIDIRSKSRTISKPVEDPSELPKWNYDGSSTGQAPGEDSEVILYPQAIFKDPFRGGNNVL VICDTYTPQGEPLPTNKRHRAAQIFSDPKVGEQVPWFGIEQEYTLLQKDVNWPLGWPVGGFPGPQGPYYC AVGADKSFGRDISDAHYKACLYAGINISGTNGEVMPGQWEYQVGPSVGIEAGDHIWISRYILERITEQAG VVLTLDPKPIQGDWNGAGCHTNYSTKTMREDGGFEEIKRAILNLSLRHDLHISAYGEGNERRLTGKHETA SIGTFSWGVANRGCSIRVGRDTEAKGKGYLED…
	Zm-GS1.1	CAA46719.1	>CAA46719.1 MASLTDLVNLDLSDCTDRIIAEYIWIGGTGIDLRSKARTVKGPITDPIQLPKWNYDGSSTGQAPGEDSEV ILYPQAIFKDPFRKGNHILVMCDCYTPQGEPIPTNKRYSAAKVFSHPDVAAEVPWYGIEQEYTLLQKDVS WPLGWPVGGYPGPQGPYYCAAGADKAFGRDVVDAHYKACLYAGINISGINGEVMPGQWEFQVGPSVGISA GDEIWVARYILERITEMAGIVLSLDPKPIKGDWNGAGAHTNYSTKSMREAGGYEVIKAAIDKLGKRHKEH IAAYGEGNERRLTGRHETADINTFKWGVANRGASIRVGRDTEREGKGYFEDRRPASNMDPYVVTGMIAET TILWNGN
	Zm-GS1.2	CAA46720.1	>CAA46720.1 MALLSDLINLDLSGRTGKIIAEYIWVGGSGMDVRSKARTLSGPVDDPSKLPKWNFDGSSTGQAPGDDSEV ILCPRAIFRDPFRKGQNILVMCDCYEPNGEPIPSNKRHGAAKIFSHPDVKAEEPWFGIEQEYTLLQKDTK WPLGWPLAYPGPQGPYYCAAGADKSYGRDIVDCAYKACLYAGIDISGINGEVMPGQWEFQVAPAVGVSAG DQLWVARYILERITEIAGVVVSFDPKPIPGDWNGAGAHTNYSTKSMRSDGGYEVIKKAIGKLGLRHREHI AAYGDGNERPLTGRHETADINTFVWGVPNRGASVRVGRDTEKEGKGYFEDRRPASNMDPYVVTCLIAETT MLWEPSHSNGDGKGAAAP
	Zm-GS1.3	CAA46721.1	>CAA46721.1 MACLTDLVNLNLSDTTEKIIAEYIWIGGSGMDLRSKARTLSGPVTDPSKLPKWNYDGSSTGQAPGEDSEV ILYPQAIFKDPFRRGNNILVMCDCYTPAGEPIPTNKRYNAAKIFSSPEVAAEEPWYGIEQEYTLLQKDTN WPLGWPIGGFPGPQGPYYCGIGAEKSFGRDIVDAHYKACLYAGINISGINGEVMPGQWEFQVGPSVGISS GDQVWVARYILERITEIAGVVVTFDPKPIPGDWNGAGAHTNYSTESMRKEGGYEVIKAAIEKLKLRHREH IAAYGEGNDGRLTGRHETADINTFSWGVANRGASVRVGRETEQNGKGYFEDRRPASNMDPYVVTSMIAET TIIWKP
	Zm-GS1.4	CAA46722.1	>CAA46722.1 MACLTDLVNLNLSDTTEKIIAEYIWIGGSGMDLRSKARTLPGPVTDPSKLPKWNYDGSSTGQAPGEDSEV ILYPQAIFKDPFRRGNNILVMCDCYTPAGEPIPTNKRYSAAKIFSSPEVAAEEPWYGIEQEYTLLQKDTN WPLGWPIGGFPGPQGPYYCGIGAEKSFGRDIVDAHYKACLYAGINISGINGEVMPGQWEFQVGPSVGISS GDQVWVARYILERITEIAGVVVTFDPKPIPGDWNGAGAHTNYSTESMRKEGGYEVIKAAIEKLKLRHKEH IAAYGEGNERRLTGRHETADINTFSWGVANRGASVAVGQTEQNGKGYFEDRRPASNMDPYVVTSMIAETT IVWKP
	Zm-GS1.5	CAA46723.1	>CAA46723.1 VFSHPDVAAEVPWYGIEQEYTLLQKDVSWPLGWPVGGYPGPQGPYYCAAGADKAFGRDVVDAHYKACLYA GINISGINGEVMPGQWEFQVGPSVGISAGDEIWVARYILERITEMAGIVLSLDPKPIKGDWNGAGAHTNY STKSMREAGGYEVIKEAIEKLGKRHREHIAAYDGGNERRLTGRHETADINTFKWGVANRGGSIRVGRDTE KEGKGYFEDRRPASNMDPYVVTGMIADTTILWKGN
Hordeum vulgare	Hv-GS2	CAA37643.1	>CAA37643.1 MQVRRDDDGAGGCAGDAVPGGGEGQDGVPARQPAGRVWGVSRAARATSGFKVLALGPETTGVIQRMQQLL DMDTTPFTDKIIAEYIWVGGSGIDLRSKSRTISKPVEDPSELPKWNYDGSSTGQAPGEDSEVILYPQAIF KDPFRGGNNILVICDTYTPQGEPIPTNKRHMAAQIFSDPKVTSQVPWFGIEQEYTLMQRDVNWPLGWPVG GYPGPQGPYYCAVGSDKSFGRDISDAHYKACLYAGIEISGTNGEVMPGQWEYQVGPSVGIDAGDHIWASR YILERITEQAGVVLTLDPKPIQGDWNGAGCHTNYSTLSMREDGGFDVIKKAILNLSLRHDLHIAAYGEGN ERRLTGLHETASISDFSWGVANRGCSIRVGRD…
	Hv-GS1	CAA48830.1	>CAA48830.1 MALLTDLLNLDLSGSTEKIIAEYIWIGGSGMDLRSKARHLPGPVTHPSKLPKWNYDGSSTGQAPGEDSEV ILYPQAILKDPFREGNNILVMCDCYTPRGEPIPTNKRYNAAKILSNPDVAKEEPWYGIEQEYTLLQKDIN WPLGWPVGGFPGPQGPYYCGIGADKSFGRDIVDSHYKACLFGGVNISGINGEVMPGQWEFQVGPTVGISA GDQVWVARYILERITEIAGVVVTFDPKPIPGDWNGAGAHTNYSTESMRNDGGFKVIVDAVEKLKLKHKEH IAAYGEGNERRLTGKHETADINTSSWGVANRGASVRVGRETEQNGKGYFEDRRPASNMDPYVVTSMIAQT TILWKP
Arabidopsis thaliana	At-Gln1.1	NP_198576	>NP_198576.1 MSLVSDLINLNLSDSTDKIIAEYIWVGGSGMDMRSKARTLPGPVTDPSQLPKWNYDGSSTGQAPGEDSEV ILYPQAIFKDPFRRGNNILVMCDAYTPAGEPIPTNKRHAAAKVFSNPDVAAEVPWYGIEQEYTLLQKDVK WPVGWPIGGYPGPQGPYYCGIGADKSFGRDVVDSHYKACLYAGINISGINGEVMPGQWEFQVGPAVGISA ADEIWVARYILERITEIAGVVVSFDPKPIPGDWNGAGAHCNYSTKSMREEGGYEIIKKAIDKLGLRHKEH IAAYGEGNERRLTGHHETADINTFLWGVANRGASIRVGRDTEKEGKGYFEDRRPASNMDPYIVTSMIAET TILWNP
	At-Gln1.2	NP_176794	>NP_176794.1 MSLLADLVNLDISDNSEKIIAEYIWVGGSGMDMRSKARTLPGPVTDPSKLPKWNYDGSSTGQAPGQDSEV ILYPQAIFKDPFRRGNNILVMCDAYTPAGEPIPTNKRHAAAEIFANPDVIAEVPWYGIEQEYTLLQKDVN WPLGWPIGGFPGPQGPYYCSIGADKSFGRDIVDAHYKASLYAGINISGINGEVMPGQWEFQVGPSVGISA ADEIWIARYILERITEIAGVVVSFDPKPIPGDWNGAGAHTNYSTKSMREEGGYEIIKKAIEKLGLRHKEH ISAYGEGNERRLTGHHETADINTFLWGVANRGASIRVGRDTEKEGKGYFEDRRPASNMDPYVVTSMIAET TLLWNP
	At-Gln1.3	NP_188409	>NP_188409.1 MSLLSDLVNLNLTDATGKIIAEYIWIGGSGMDIRSKARTLPGPVTDPSKLPKWNYDGSSTGQAAGEDSEV ILYPQAIFKDPFRKGNNILVMCDAYTPAGDPIPTNKRHNAAKIFSHPDVAKEEPWYGIEQEYTLMQKDVN WPIGWPVGGYPGPQGPYYCGVGADKAIGRDIVDAHYKACLYAGIGISGINGEVMPGQWEFQVGPVEGISS GDQVWVARYLLERITEISGVIVSFDPKPVPGDWNGAGAHCNYSTKTMRNDGGLEVIKKAIGKLQLKHKEH IAAYGEGNERRLTGKHETADINTFSWGVANRGASVRVGRDTEKEGKGYFEDRRPASNMDPYVVTSMIAET TILG
	At-Gln1.4	NP_568335	>NP_568335.1 MSSLADLINLDLSDSTDQIIAEYIWIGGSGLDMRSKARTLPGPVTDPSQLPKWNYDGSSTGQAPGDDSEV IIYPQAIFKDPFRRGNNILVMCDAYTPAGEPIPTNKRHAAAKIFEDPSVVAEETWYGIEQEYTLLQKDIK WPVGWPVGGFPGPQGPYYCGVGADKAFGRDIVDSHYKACLYAGINVSGTNGEVMPGQWEFQVGPTVGIAA ADQVWVARYILERITELAGVVLSLDPKPIPGDWNGAGAHTNYSTKSMREDGGYEVIKKAIEKLGLRHKEH IAAYGEGNERRLTGKHETADINTFLWGVANRGASIRVGRDTEQAGKGYFEDRRPASNMDPYTVTSMIAES TILWKP
	At-Gln1.5	NP_175280	>NP_175280.1 MTSPLSDLLNLDLSDTKKIIAEYIWIGGSGMDIRSKARTLPGPVSNPTKLPKWNYDGSSTDQAAGDDSEV ILYPQAIFKDPFRKGNNILVMCDAYRPAGDPIPTNNRHKAVKIFDHPNVKAEEPWFGIEQEYTLLKKDVK WPLGWPLGGFPGPQGPYYCAVGADKAFGRDIVDAHYKACLYSGLSIGGANGEVMPGQWEFQISPTVGIGA GDQLWVARYILERITEICGVIVSFDPKPIQGDWNGAAAHTNFSTKSMRKDGGLDLIKEAIKKLEVKHKQH IAAYGEGNERRLTGKHETADINTFSWGVADRGASVRVGRDTEKEGKGYFEDRRPSSNMDPYLVTSMIAET TIL
	At-Gln2	AAB20558	>AAB20558.1 MAQILAASPTCQMRVPKHSSVIASSSKLWSSVVLKQKKQSNNKVRGFRVLALQSDNSTVNRVETLLNLDT KPYSDRIIAEYIWIGGSGIDLRSKSRTIEKPVEDPSELPKWNYDGSSTGQAPGEDSEVILYPQAIFRDPF RGGNNILVICDTWTPAGEPIPTNKRAKAAEIFSNKKVSGEVPWFGIEQEYTLLQQNVKWPLGWPVGAFPG PQGPYYCGVGADKIWGRDISDAHYKACLYAGINISGTNGEVMPGQWEFQVGPSVGIDAGDHVWCARYLLE RITEQAGVVLTLDPKPIEGDWNGAGCHTNYSTKSMREEGGFEVIKKAILNLSLRHKEHISAYGEGNERRL TGKHETASIDQFSWGVANRGCSIRVGRDTEAK…
Triticum aestivum	Ta-GS2a	DQ124212	>Ta-GS2a MAQAVVPAMQCQVGVRGRSAVPARQPAGRVWGVRRTARATSGFEVLALGPETTGVIQRMQQLLDMDTTPFTDKIIAEYIWVGGSGIDLRSKSRTISKPVEDPSELPKWNYDGSSTGQPPGEDSEVILYPQAIFKDPFRGGNNILVICDTYTPQGEPVPTNKRHMAAQIFSDPKVTAQVPWFGIEQEYTLMQRDVNWPLGWPVGGYPGPQGPYYCAVGSDKSFGRDISDAHYKACLYAGIEISGTNGEVMPGQWEYQVGPSVGIDAGDHIWASGYILERITEQAGVVLTLDPKPIQGDWNGAGCHTNYSTLSMREDGGFDVIKKAILNLSLRHDLHIAAYGEGNERRLTGLHETASISDFSWCVANRGCSIRVGRETEAKGKGYLEDRRPP…
	Ta-GS2b	DQ124213	>Ta-GS2b MAQAVVPAMQCQVGVRGRSAVPARQPAGRVWGVRRTARATSGFKVLALGPETTGVIQRMQQLLDMDTTPFTDKIIAEYIWVGGSGIDLRSKSRTISKPVEDPSELPKWNYDGSSTGQAPGEDSEVILYPQAIFKDPFRGGNNILVICVTYTPQGEPIPTNKRHMAAQIFSDPKVTSQVPWFGIEQEYTLMQRDVNWPLGWPVGGYPGPQGPYYCAVGSDKSFGRGISDAHYKACLYAGIEISGTNGEVMPGQWEYQVGPSVGIDAGDHIWASRYILERITEQAGVVLTLDPKPIQGDWNGAGCHTNYSTLSMREDGGFDVIKKAILNLSLRHDLHIAAYGEGNERRLTGLHETASISDFSWGVANRGCSIRVGRETEAKGKGYLEDRRPA…
	Ta-GS2c	DQ124214	>Ta-GS2c MAQAVVPAMQCQVGVRGRSAVPARQPAGRVWGVRRTARATSGFKVLALGPETTGVIQRMQQLLDMDTTPFTDKIIAEYIWVGGSGIDLRSKSRTISKPVEDPSELPKWNYDGSSTGQAPGEDSEVILYPQAIFKDPFRGGNNILVICDTYTPQGEPIPTNKRHMAAQIFSDPKVTAQVPWFGIEQEYTLMQRDVNWPLGWPVGGYPGPQGPYYCAVGSDKSFGRDISDAHYKACLYAGIEISGTNGEVMPGQWEYQVGPSVGIDAGDHIWASRYILERITEQAGVVLTLDPKPIQGDWNGAGCHTNYSTLSMREDGGFDVIKKAILNLSLRHDLHIAAYGEGNERRLTGLHETASISDFSWGVANRGCSIRVGRETEAKGKGYLEDRRPA…
	Ta-GS1a	AAZ30057	>Ta-GS1a MALLTDLLNLDLTDSTEKIIAEYIWIGGSGMDLRSKARTLPGPVTDPSKLPKWNYDGSSTGQAPGEDSEVILYPQAIFKDPFRKGNNILVMCDCYTPAGVPIPTNKRYNAAKIFSNPDVAKEEPWYGIEQEYTLLQKDINWPLGWPVGGFPGPQGPYYCSIGADKSFGRDIVDAHYKACLFAGVNISGINGEVMPGQWEFQVGPTVGISAGDQVWVARYLLERITEIAGVVVTFDPKPIPGDWNGAGAHTNYSTESMRKDGGFKVIVDAVEKLKLKHKEHIAAYGEGNERRLTGKHETADINTFSWGVANRGASVRVGRETEQNGKGYFEDRRPASNMDPYVVTSMIAETTILWKP
	Ta-GS1b	AAZ30058	>Ta-GS1b MALLTDLLNLDLTDSTEKIIAEYIWIGGSGMDLRSKARTLPGPVTDPSKLPKWNYDGSSTGQAPGEDSEVILYPQAIFKDPFRKGNNILVMCDCYTPAGVPIPTNKRYNAAKIFSNPDVAKEEPWYGIEQEYTLLQKDINWPLGWPVGGFPGPQGPYYCSIGADKSFGRDIVDSHYKACLFAGVNISGINGEVMPGQWEFQVGPTVGISAGDQVWVARYLLERITEIAGVVVTFDPKPIPGDWNGAGAHTNYSTESMRKDGGFKVIVDAVEKLKLKHKEHIAAYGEGNERRLTGKHETADINTFSWGVANRGASVRVGRETEQNGKGYFEDRRPASNMDPYVVTSMIAETTILWKP
	Ta-GS1c	AAZ30059	>Ta-GS1c MALLTDLLNLDLTDSTEKIIAEYIWIGGSGMDLRSKARTLPGPVTDPSKLPKWNYDGSSTGQAPGEDSEVILYPQAIFKDPFRKGNNILVMCDCYTPAGVPIPTNKRYNAVKIFSNPDVAKEEPWYGIEQEYTLLQKDINWPLGWPVGGFPGPQGPYYCSIGADKSFGRDIVDSHYKACLFAGVNISGINGEVMPGQWEFQVGPTVGISAGDQVWVARYLLERITEIAGVVVTFDPKPIPGDWNGAGAHTNYSTESMRKDGGFKVIVDAVEKLKLKHKEHIAAYGEGNERRLTGKHETADINTFSWGVANRGASVRVGRETEQNGKGYFEDRRPASNMDPYVVTSMIAETTILWKP
	Ta-GSr1	AAR84347	>Ta-GSr1 MASLADLVNLDLSDCTDKIIVEYLWVGGSGIDIRSKARTVNGPITDASQLPKWNYDGSSTGQAPGEDSEVILYPQAIFKDPFRRGDNLLVMCDCYTPQGVPIPTNKRHNAAKIFNTPKVAAEETWYGIEQEYTLLQKDVNWPLGWPIGGYPGPQGPYYCAAGADKAFGRDIVDAHYKACLYAGINISGINGEVMPGQWEFQVGPSVGIAASDQLWVARYILERITEVAGVVLSLDPKPIPGDWNGAGAHTNYSTKSMREAGGYEVIKTAIEKLGKRHAQHIAAYGEGNERRLTGHHETADINTFKWGVADRGASVRVGRDTEKDGKGYFEDRRPASNMDPYVVTSMIAETTLLL
	Ta-GSr2	AAR84348	>Ta-GSr2 MASLADLVNLDLSDCTDKIIVEYLWVGGSGIDIRSKARTVNGPITDASQLPKWNYDGSSTGQAPGEDSEVILYPQAIFKDPFRRGDNLLVMCDCYTPQGVPIPTNKRHNAAKIFNTPNVAAEETWYGIEQEYTLLQKDVNWPLGWPIGGYPGPQGPYYCAAGADKAFGRDIVDAHYKACLYAGINISGINGEVMPGQWEFQVGPSVGIAASDQLWVARYILERITEVAGVVLSLDPKPIPGDWNGAGAHTNYSTKSMREAGGYGVIKTAIEKLGKRHAQHIAAYGEGNERRLTGHHETADINTFKWGVADRGASIRVGRDTEKDGKGYFEDRRPASNMDPYVVTSMIAETTLLL
	Ta-GSe1	AAR84349	>Ta-GSe1 MSPLADLLSLDLSGCTGKIIAEYIWVGGTGMDVRSKARTLPGPVEDPSKLPKWNFDGSSTGQATGDDSEVILCPQAIFKDPFRRGNNILVICDCYAPNGEPIPSNKRYNAARIFGHPDVKAEEPWYGIEQEYTLLQKDTNWPIGWPLGGYPGPQGPYYCAAGAEKSYGRDIVDAHYKACLYAGINIGGINAEVMPGQWEFQVGPSVGISAGDELWAARYILERITEIAGVVVSFDPKPIPGEWNGAGAHTNYSTKSMRSEGGYEVIKKAIQKLEARHMEHIAAYGEGNERRLTGRHETADINTFVWGVANRGASVRVGRDTEKEGKGYFEDRRPASNMDPYVVTSMIAETTILSKAGLSNGK
	Ta-GSe2	AAR84350	>Ta-GSe2 MSPLADLLSLDLSGCTGKIIAEYIWVGGTGMDVRSKARTLPGPVDDPSKLPKWNFDGSSTGQATGDDSEVILCPQAIFRDPFRKGNNILVICDCYAPNGEPIPSNKRYNAARIFGHPEVKAEEPWYGIEQEYTLLQKDTNWPIGWPLGGYPGPQGPYYCAAGAEKSYGRDIVDAHYKACLYAGINIGGINAEVMPGQWEFQVGPSVGISAGDELWAARYILERITEIAGVVVSFDPKPIPGEWNGAGAHTNYSTKSMRSEGGYEVIKKAIKKLEARHMEHIAAYGEGNERRLTGRHETADINTFVWGVANRGASVRVGRDTEKEGKGYFEDRRPGSNMDPYVVTSLIAETTILCKAGLSNGK
Mucor ambiguus	Ma1-GS1	GAN06955.1	>GAN06955.1 MTKQSILTLENLEEALANDTKIKVAAVDIDGLLRGKVMHKDKFLHVAKDGFGFCSVIFGWDIQDNNYTTP SEFAGKDCHYFDLIAKIDLSSYRRIPWENDIPFFFVSLYHPVTNKPLYCCPRSLLKSAVDQFNGLGLSPY CGVEFEFFCFKETTESLSAKGHSQLTPLTLGMCGYSVLRPLQNQEFYYNAFDWLKQFRVDVESWHTETGP GVFEAAVLYQEAKEMGDRGTLFKTSMKQIGLKHNVMPSFMAKPYSDQPGCSGHMHFSLKNEKGENVFAVG EPSEDVPNLTKDAVWFLAGVLRGLPSILAILAPTVNSYKRLVENYWAPVSVSWGMDSRHSAVRVIAPPST SASATRMEMRVSGADINPHLALAAVLKCGYWG…
	Ma2-GS3	GAN03508.1	>GAN03508.1 MSQQARIDVVSGVFGRIPRDLEFPKGSNGKQLVSSEIFGSNVFSLKEMGDRLPKPVFKSFCNQLKGGQTL DKLTADAIAHAAKVWALERNATHFTHWFQPLNDTTAEKHDSFLSLKTTFANGLPEVTALETFSGSELLQS EPDASSFPSGGMRTTFEARGYTVWDTKSPMFLQEGPHGTMILYIPSVFISYNGEALDEKSVLLRSSSVIS KVALEILHLIEPVEEGKFYSLSSVDRKICDPAIRIDTSILYLDVPRTKEIFTTLGTEQEYFLIDRGLYAL RPDLKTCGRTLVGGLPARHQQLEDHYFGKIPTRVLAAMSEVELELAKLGVPIKTRHNEVAPCQFEAAPIF EEAMLAVDHNLLTMDIMHRVAHKYKLKCLFHE…
	Ma3-GS2	GAN09320.1	>GAN09320.1 MAVVSNSSILSKYLSLAQNDKVQAEYIWIDANNGLRSKTRTLDFVPKSPSELPEWNFDGSSTGQAEGHDS DVLIQPVAIFADPFRGGNNKLVLCETFNNDGTPHATNYRHTCKKTMELHADSKPWFGIEQEYMLFDPETA KPYGWPMHGFPEPQGKYYCGVGAGKIFGRDIVEAHYRACLYAGVNISGVNAEVAPGQFEFQVGPCLGIDM GDHLWAARYILERVSEDFGIVVSIHPKPIKGDWNGAGCHTNFSTEAMRQEGGIEAIENSIKKLSLRHAEH IAVYGEDNDQRLTGRHETGHINDFSYGVANRGASIRIPRHVGIEGKGYYEDRRPASNIDPYRVTNIIVES TFLPDA
	Ma4-GS3	GAN09277.1	>GAN09277.1 MAHQARINTVVESLTRGPRNVVFPQKNGQVQPVSEVFGQNVFTRTEMAKMLPKPVYKTFIQTLKGKSTID KVTADAIAHAAKVWSIERGATHFTHWFQPLNDSTAEKHDSFLTLKSSFVDGSEVVTAIDTFSGSQLLQSE PDASSFPSGGMRSTFEARGYTVWDTKSPMFIQEGPHGTSVLYIPSVFISYNGEALDEKSVLLRSSEVLER VALEVLNAIEPKDSDSRSELVYTTLGTEQEYFLIDRSLYTLRPDLKITGRTLIGGLPPRHQQLEDHYFGK IPTRVLSAISECELELAKLGVPIKTRHNEVAPAQFEVAPIFEEALLAVDHNLLTMDVLHRVAHRHKLKVL FHEKPFQGVNGSGKHCNWSMSTDKGDNLLDPS…
Isosphaera pallida	Ip1-GS3	WP_013563584.1	>WP_013563584.1 MPSFTNPRHSAISAIAARHSVSNPGASLKDLRDQQLFGINVFSEDVMKQRLPKNIFETLCETLRQGKELR DPIVADVVASAMKEWAMERGATHFTHWFLPMTGLTAEKHDSFLQPTGDGRVISEFSGKELIRGEPDASSF PSGGLRATFEARGYTYWDATSPAFLVETSNGAILCIPTAFCSWTGEALDKKTPLLRSMEALSTQAVRMLK LFGSPATRVTATAGPEQEYFLVDKSFYYLRPDLVNAGRTLFGAKPPKGQEMEDHYFGSIPDRVLVCMQEI EFELYKLGVPVKTRHNEVAPSQYEIAPVFESANVATDHNMLVMETMKRIADRHGLKLLLHEKPFAGINGS GKHLNWSLSDNLGNNLLKPGDAPHENFQ…
	Ip2-GS1	WP_013562947.1	>WP_013562947.1 MTPREVLALIRSKEAQTVDLRFMDFPGVWQHFAIPADRLTEETFEEGIGFDGSSVAGWRQINEADLLVVP QPETALIDPFAARPTLMMICNIQDPLTKQDYTRDPRNIARKALGHLRSTGVADQARIATEIEFFIFDDVR FDQHGHQAFHLVDSIEGDWNTGRDERPNLGSKPRSPLGYFPCPPTDTLADLRAEMVGILAECGVRVTAHF HEAATGGQCEIDLDWADLVQAADQVMLARYVIRSVARRHGKTATFMPKPLFGDNGSGLHTHLAMRKEGES ILPGHGYAGLSDTALYMIGGILKHANALCAFANPTTNSYKRLVPGFEAPTRIGYSRRNREAIVRVPIHSF SPHAQSIEYRAPDAAANPYLLFSALVMA…
Leptolyngbya	Le1-GS1	EKU99054.1	>EKU99054.1 MYPNLKPLSAELQSLQNSLQEKGVKYAMASFVDIHGMCKGKVVPMSHFDRMVQGSELFTGAALDGVPQEI NDDEVGTMPDPNSATVLPWNPELVWFASDLHLVGQPFAGCCRTILKTVLKQAAEMGYRFNLGIETEFFIF QETDTGFGPVSDRDTLPKAAYALPTVLDNYKILDKIVSAMNGLGWDVYSFDHEDAQGQFETDFTYCDALK MADRLTFFRFMVKELAREEGYFASFMPKPFANQTGSGAHYNMSLADLETGKNLFEDANDPSGLSKLGYQF IAGVLNHAKAIVSVTCPTVNSYKRLVRKGSMSGFTWAPVYVCYGNNNRTNMLRIPLGGGRVECRAADIST NLYLGAAMILAAGLEGIREGIDPGAPHTENMY…
	Le2-GS3	EKU99260.1	>EKU99260.1 MSAIYFHVGRSVPSDKLVPKKVIMSGNAGRIQAINQIIHWEPLPPKTPASLEEMWAENVFNLPKMKATLP KAVFKSSKKTIVTGEKLDLSIADAVANAMKDWAISKGALYYAHVFYPMTNLTAEKHDGFIAPQGDGTVIS EFSGKLLFQGEPDGSSFPNGGIRGTFEARGYTAWDVTSPAYIIDTDNGATLCIPTVFVSWTGEALDKKVP LLRSIAAMDKAAHKVLTLLGNTEVSHVNSSCGAEQEYFLVDANFASLRPDLLLAGRTLFGKAPAKGQEFD DHYFGAIPERVQVFMQDVEEILYKLGIPAKTRHNEVAPGQFEIAPYFEAANVASDHQQMIMTVLRHTAKK HGFVCLLHEKPFAGINGSGKHVNWSVSNATQG…
	Le3-GS1	EKU99056.1	>EKU99056.1 MTGVLTQTKPSTEKALTDLEAYVESDGRAELVKQVRTKIDQLGIQYVYYQFVSITGKITGKGAPADHWET MAEKGIQLVYGATVNLAIDRTQNYLGYGPESAELVAIPDPETFCQLPWDKRVARVYCFCFRNREEIEDPG AFLTSDCRGNLKRIHDAFQLKHGLQLRHGCEPEMMWLKKGPDGKPDGGVTKPNCYHIDQFEELRPVFLRV IEYCRAMGLDMIQGDHEDAPGQLELNFMFDDALRTCDRLTTYRQICAQVAREFNLIACFMSKPFLGVSAS GCHHNLSLWRDGEESVKTFNLETLPGMAGNYTYYSGGENTFMPVEGGSPRVPGPIGLNCIGGVIAHLGAL TAIGCSTVNSYRRLWDAGFWAPVYSDWGYQNR…
	Le4-GS1	WP_036022651.1	>WP_036022651.1 MVGTLTQTQTLVEKAKELGIKFFLVSYTDLLGGTRAKLVPATQIASVEKEGAFFCSFASNLGLGPDAPEI AAVPDPDSLIQLPWEPTVGWVASDVYFEGKPFAAAPRMMLNNVLAQCAEMGYTYKTGVEAEFFLLKKTET GYVIADEKDVAERPCYDQINLMRQFDLISTLVNYMEQLGWEPYQCDHEDANGQFELNWTYSDARTTCDRH VFFKYMVKTLAEQRGYTATFMPKPFSHITGNGGHIHNSLWQGNTNSFANAADEGGLSSVGYNFLGGVLHH AKGLTALFAPTVNSYRRLAANTTASGSTWSPRYISYGGNNRSHMIRIPEPGRFECRLVDGSATLYLALAG LLAAGLDGIKKQTSPGERIDENLFARGA…
	Le5-GS1	WP_036022652.1	>WP_036022652.1 MTDLEAYVESDGRAELVKQVRTKIDQLGIQYVYYQFVSITGKITGKGAPADHWETMAEKGIQLVYGATVN LAIDRTQNYLGYGPESAELVAIPDPETFCQLPWDKRVARVYCFCFRNREEIEDPGAFLTSDCRGNLKRIH DAFQLKHGLQLRHGCEPEMMWLKKGPDGKPDGGVTKPNCYHIDQFEELRPVFLRVIEYCRAMGLDMIQGD HEDAPGQLELNFMFDDALRTCDRLTTYRQICAQVAREFNLIACFMSKPFLGVSASGCHHNLSLWRDGEES VKTFNLETLPGMAGNYTYYSGGENTFMPVEGGSPRVPGPIGLNCIGGVIAHLGALTAIGCSTVNSYRRLW DAGFWAPVYSDWGYQNRTCGLRVSAPGR…
Phaeodactylibacter	Ph1-GS3	KGE86644.1	>KGE86644.1 MSLSRFQALDTILNRSGFELEYVDVPDPKISNFFGCNVFNDKAMKEYMTEEAFSNVKLAIESGAKLSRED ADVVADAMKRWSMDHGATHYTHWFQPLTGRTAEKHDSFFTLRPDGEVVEEFTGDTLVQQEPDGSSFPGGG LRSTFEARGYTAWDPSSPAFILEVGEGKTLCIPTIFVTYGGDSLDYKLPLLKSQSYLEQAAIPVCQLFDE QVSKVWVTLGWEQEYFLVDEALFNARPDLLLTGRTLLGKHSPKGQQLDDHYFGSIPERVYAYMRDLETEC HKLGIPVRTRHNEVGPGQYELAPMFEEVNLAVDHNQLLMDLMDRVARRHKLRVLLHEKPFAGVNGSGKHN NWSMSTNTGSNLLSPGKKPGSNLRFLTFFVNT…
	Ph2-GS2	KGE86643.1	>KGE86643.1 MAKSKLEYIWLDGSEPTQGLRSKTKIVKDFSGALEDCPMWSFDGSSTNQAEGGASDCLLRPVAIYPDPDR RAGFLVMCEVLNADGTPHPTNGRATINDDDADFWFGFEQEYFLWDLETNKPLGFPANGYPRPQGPYYCSV GAGNAYGREVIEEHLDLCIDAGLNIEGINAEVAAGQWEFQVFAKGAHEAGDQVWVARYLLERTAEKYGLG INWHCKPLQGDWNGSGMHANFSNSLLREAGSREVYDTVCQAFGATPDVIKAHIEVYGEDNHLRLTGLHET QSIDKFSYGVSDRGASIRIPIATVENGWKGWLEDRRPNSAADPYKVAARIIRTVRSADVMQPA
Caldithrix abyssi	Ca1-GS3	EHO42778.1	>EHO42778.1 MPSVREQIALELITPSPRTYEQLKPFQFGENTFNDRVMREKLPKDVYKKLIKTIKAGEKLDLSIANSVAH AMKEWAISKGVTHFTHWFQPQTGLTAEKHDSFYEVESDGQIIERFKGDQLVQGEPDASSFPSGGMRATFE ARGYTMWDPSSPAFIVEGPNGGGILCIPSVFISYNGEALDKKTPLLRSMDAINRSGLALLKLFGNKTATR VVPTVGTEQEYFLIDKRFFNLRPDLRVAGRTLLGAEPPKGQQLEDHYFGSIKERVLAFMQDAENELYRLG VPAKTRHNEVAPHQFEIAPIFAEMNIGADRNQLIMEVLKRVAARHGLALLLHEKPFKGVNGSGKHNNWSL SDSQGNNLLDPGKTPEENLQFLVFLVSVLKAV…
	Ca2-GS1	EHO42805.1	>EHO42805.1 MYDAKKIQEILKDHRVEFIDLKVCDLQGRLHHLTLPYSEKVLDKLMTEGVGFDGSSYGFRRVENSDMIMK PDLDTCMFDPFREAPTISCFTKVFNTDDQNTPYQYDLRNMAVRAEQLLQKYGIGSKSQWGPEFEFYILNS VDFKVNAHESYIKIESEEQFGFNGYHIANPFDLYDDFRDEATRLLIKCGIPVKYHHHEVGNLGQQEIEIF FNDLLKSADIIVLTKYILHNLAAQKDLRLTFMPKPIYKQAGSGMHLHHFLVDAEMKNVFYQKGGYANLNQ NALYYIGGVLKHAAALCAFTNPTTNSYKRLVPGVEAPTAINFGQANRASCVRIPRYVKNPQEARFEYRPP DATANPYLALTAILMAGIDGIINKIDPVKEGF…
Phaeodactylum tricornutum	Pt1-GS3	EEC45634.1	>EEC45634.1 MFASRAAVRHFVRRETSRCGIIRTFANLDQFNDFGKHVFTGKIADQYLAKHGGSGDMLKDPTWVKKHSDT VAMAVFDWAIEHGANVYCHWFQPMASSGVRHGLTGQVHNMMFKFDKNNEIVQDFKGKTLTKGETDGSSYP NGGLRSTHAAGGYIAVDTSSPIFLRGDTIFIPSVLVSFYGAALDEKTPLLRANAAIDRHGSRLLKHLGLN TDHGIQTNIGLEQEIFFVSRDQYYRRPDLQLTGRTLIGKSAPRGQEMSDHYMAPLSSATAALACMQDIQD ECWRIGIPLKTRHREVAPNQFEFAPLYGTNTTQIDQNIMVMQIIEEVAAKYGLAALLQEKPFDDVNGSGK HNNWSIATRDGVNVLDPDDLAKASGNDFAFPI…
	Pt2-GS2	EEC46110.1	>EEC46110.1 MKLNIAAIALFAASASAFAPRFASPRSHATVLSAVLEERTGQSQLDPAVIERYAALPYPDDTVLAEYVWV DAVGNTRSKTRTLPAKKAASVEALPKWNFDGSSTDQAPGDDSEVILRPCRIFKDPFRPRNDGLDNVLVMC DCYTPNGEAIPTNHRAKAMESFESREDEEIWFGLEQEFTLFNLDKRTPLGWPEGGMPNRPQGPYYCSVGP ENNFGRHITESMYRACLYAGINISGTNGEVMPGQQEYQVGPCVGIDAGDQLMMSRYILQRVCEDFQVYCT LHPKPIVDGDWNGAGMHTNVSTKSMREEGGLEVIKKAIYKLGAKHLEHIAVYGEGNELRLTGKHETASMD KFCYGVANRGASIRIGRDTEAEGKGYFEDRRP…

## Sheet: Table S4
Table S4 Information of motifs in GS genes.
Motif ID	Motif	Width
Motif 1	AGDQLWVARYILERITEIAGVVVTFDPKPIPGDW	34
Motif 2	NKRYNAAKIFSHPDVAAEEPWYGIEQEYTLLQKDVNWPLGW	41
Motif 3	KWNYDGSSTGQAPGEDSEVILYPQAIFKDPFRKGNNILVIC	41
Motif 4	YAGINISGINAEVMPGQWEFQVGPSVGI	28
Motif 5	NTFSWGVANRGASVRVGRDTEKEGKGYFEDRRPASNMDPYVVTSMIAETT	50
Motif 6	HTNYSTKSMREDGGYEVIKKAIEKLELRHAZHIAAYGEGNERRLTGRHET	50
Motif 7	PGPQGPYYCAAGADKSFGRDIVDAHYKAC	29
Motif 8	CTDKIJAEYJWVGGSGIDVRSKARTLPGP	29
Motif 9	HVHLSLWKNDQNVFMGSNEYSHYGMSNVGEQFLAGVYHHLPSILAFTAPH	50
Motif 10	IQPNTWSGAYLCWGKENREAPLRTACPPGVPLDMVSNFEIKSFDGCANPH	50
Motif 11	QDVLFVRIVWNDASGQHRCRVVPAGRFYEIARNKGVGLTFASMGMTSFCD	50
Motif 12	YSQVYLDFGLAIPKLSVQGMVSSLKELLELAPINKVMFSSDGYAFPETYY	50
Motif 13	MPDMSTLLRLPWSTREEMVIADMQIRPGEAWEYCPRYALRKVTKVLLDEF	50
Motif 14	GFGDKDLDLRKCNPLHLRAVLEDERFVKCQLVLLHASYPYSKEASYLASV	50
Motif 15	LRRKLVSEGHERWVPYDNSSYCSTSSFDGASSILQEVYSSL	41
Motif 16	AFAPHSLSFKRSJKDIAALYGCEASLEKVEEFRKAQGLSSISSKCFQAAN	50
Motif 17	RDVVYRVLSAACEDGDLSIQEAIDAVEDIFRRNASDLYKLNVANGSIHQK	50
Motif 18	FVAKLKSVASKIVGLKSIAAYRSGLEIDPCVSKTDAEDGLRKELTGQRPL	50
Motif 19	AFDKMLELEAHKEFVPTVGRVLRIEWLAETIINDDSFSGSSWTLDSFTET	50
Motif 20	MEARYAELRRAVEETPAVDAHAHNLVDTASSLPFLRCFSEA	41
Motif 21	DCYTPNGEPIP	11
Motif 22	IVAAGIDGLRKGLKLPEPIESNPADYATK	29
